# Supplementary material for: Films Based on Thermoplastic Starch Blended with Pine Resin Derivatives for Food Packaging
Source: Foods. 2021 May 23;10(6):1171. doi: 10.3390/foods10061171 (PMC8224774; doi:10.3390/foods10061171)
Supplement: Supplementary file 1 [file foods-10-01171-s001.zip]

Archive with 1 entries (1 files):
- foods-1219520-supplementary.pdf
